# Supplementary material for: ﻿Two new genera of grasshoppers (Orthoptera, Acrididae, Melanoplinae) from Baja California, Mexico, with a regional key to the genera of Melanoplinae
Source: Zookeys. 2025 May 13;1238:75–97. doi: 10.3897/zookeys.1238.147762 (PMC12093113; doi:10.3897/zookeys.1238.147762)
Supplement: XML Treatment for Bajatettix cabopulmoensis [file zookeys.1238.147762-treatment2.xml]

<!DOCTYPE tp:taxon-treatment
  PUBLIC "-//TaxonX//DTD Taxonomic Treatment Publishing DTD v0 20100105//EN" "tax-treatment-NSO.dtd">
<tp:taxon-treatment xmlns:tp="http://www.plazi.org/taxpub"><tp:treatment-meta><kwd-group><label>Taxon classification</label><kwd>
                <named-content content-type="kingdom">Animalia</named-content>
              </kwd><kwd>
                <named-content content-type="order">Orthoptera</named-content>
              </kwd><kwd>
                <named-content content-type="family">Acrididae</named-content>
              </kwd></kwd-group><mixed-citation publication-type="journal"><person-group><name><surname>Hill</surname><given-names>JoVonn G.</given-names></name></person-group><article-title>﻿Two new genera of grasshoppers (<tp:taxon-name><tp:taxon-name-part taxon-name-part-type="order">Orthoptera</tp:taxon-name-part></tp:taxon-name>, <tp:taxon-name><tp:taxon-name-part taxon-name-part-type="family">Acrididae</tp:taxon-name-part></tp:taxon-name>, <tp:taxon-name><tp:taxon-name-part taxon-name-part-type="subfamily">Melanoplinae</tp:taxon-name-part></tp:taxon-name>) from Baja California, Mexico, with a regional key to the genera of <tp:taxon-name><tp:taxon-name-part taxon-name-part-type="subfamily">Melanoplinae</tp:taxon-name-part></tp:taxon-name></article-title><source>Zookeys</source><day>13</day><month>05</month><year>2025</year><volume>1238</volume><fpage>75</fpage><lpage>97</lpage><pub-id pub-id-type="doi">10.3897/zookeys.1238.147762</pub-id></mixed-citation></tp:treatment-meta><tp:nomenclature><label>﻿</label><tp:taxon-name>
              <object-id xmlns:xlink="http://www.w3.org/1999/xlink" content-type="arpha" xlink:type="simple">E959021D-6330-5E48-B0D5-557001635156</object-id>
              <tp:taxon-name-part taxon-name-part-type="genus" reg="Bajatettix">Bajatettix</tp:taxon-name-part>
              <tp:taxon-name-part taxon-name-part-type="species" reg="cabopulmoensis">cabopulmoensis</tp:taxon-name-part>
              <object-id xmlns:xlink="http://www.w3.org/1999/xlink" content-type="zoobank" xlink:type="simple">https://zoobank.org/38DE9518-301A-46FE-984A-88F3A8687AEB</object-id>
            </tp:taxon-name><tp:taxon-status xmlns:xlink="http://www.w3.org/1999/xlink" xlink:type="simple">sp. nov.</tp:taxon-status><xref ref-type="fig" rid="F2">Figs 2B</xref><xref ref-type="fig" rid="F3">, 3G</xref><xref ref-type="fig" rid="F6">, 6A</xref><xref ref-type="fig" rid="F8">, 8A–J</xref><xref ref-type="fig" rid="F9">, 9A</xref><xref ref-type="fig" rid="F10">, 10A–F</xref><xref ref-type="fig" rid="F11">, 11</xref></tp:nomenclature><tp:treatment-sec sec-type="diagnosis" id="SECID0EFEAG"><title>Diagnosis.</title><p><italic><tp:taxon-name><tp:taxon-name-part taxon-name-part-type="genus" reg="Bajatettix">Bajatettix</tp:taxon-name-part><tp:taxon-name-part taxon-name-part-type="species" reg="cabopulmoensis">cabopulmoensis</tp:taxon-name-part></tp:taxon-name></italic> is a medium-sized, wingless, gray grasshopper with broad dark-brown stripes on the head, thorax, and hind femurs that is endemic to the Baja peninsula (Figs <xref ref-type="fig" rid="F2">2B</xref>, <xref ref-type="fig" rid="F8">8J</xref>). The wingless state separates it from other melanoplines on the peninsula with the exception of members of <italic><tp:taxon-name><tp:taxon-name-part taxon-name-part-type="genus" reg="Psilotettix">Psilotettix</tp:taxon-name-part></tp:taxon-name></italic>, which it can be distinguished from by having a combination of a smooth body surface and the dark-brown markings on the head, thorax, and hind femur. While the genus is monotypic, the characters of the male terminalia and genitalia typically used for species-level identification in the <tp:taxon-name><tp:taxon-name-part taxon-name-part-type="subfamily">Melanoplinae</tp:taxon-name-part></tp:taxon-name> are detailed in the generic description above and illustrated in Fig. <xref ref-type="fig" rid="F8">8A–I</xref>.</p><fig id="F11" position="float" orientation="portrait"><object-id xmlns:xlink="http://www.w3.org/1999/xlink" content-type="doi" xlink:type="simple">10.3897/zookeys.1238.147762.figure11</object-id><object-id xmlns:xlink="http://www.w3.org/1999/xlink" content-type="arpha" xlink:type="simple">5A9D9EAC-5E53-52A8-AC17-F321A3D4DDEA</object-id><label>Figure 11.</label><caption><p>Distribution of <italic><tp:taxon-name><tp:taxon-name-part taxon-name-part-type="genus" reg="Bajatettix">Bajatettix</tp:taxon-name-part><tp:taxon-name-part taxon-name-part-type="species" reg="cabopulmoensis">cabopulmoensis</tp:taxon-name-part></tp:taxon-name></italic>.</p></caption><graphic xmlns:xlink="http://www.w3.org/1999/xlink" xlink:href="zookeys-1238-075_article-147762__-g011.jpg" position="float" orientation="portrait" xlink:type="simple" id="oo_1328611.jpg"><uri content-type="original_file" xlink:type="simple">https://binary.pensoft.net/fig/1328611</uri></graphic></fig></tp:treatment-sec><tp:treatment-sec sec-type="description" id="SECID0EMGAG"><title>Male measurements</title><p><bold>(mm).</bold> (<italic>n</italic> = 7). Body length 17.2–19.3 (mean = 18.1); pronotum length 3.4–3.9 (mean = 3.6); hind femur length 9.2–10.0 (mean = 9.4); cerci length 0.5–0.7 (mean = 0.6); basal width of cercus 0.3–0.5 (mean = 0.2); mid width of cercus 0.2–0.3 (0.2); cerci apex width 0.1 (mean = 0.1).</p></tp:treatment-sec><tp:treatment-sec sec-type="description" id="SECID0EWGAG"><title>Phallus measurements</title><p><bold>(mm).</bold> (<italic>n</italic> = 1). Length 0.5; dorsal valve apex width 0.1; dorsal valve middle width 0.7; dorsal valve basal width 0.5, ventral valve apex width 0.2, ventral valve middle width 0.2, ventral valve basal width 0.2.</p></tp:treatment-sec><tp:treatment-sec sec-type="description" id="SECID0EAHAG"><title>Female measurements</title><p><bold>(mm).</bold> (<italic>n</italic> = 2). Body length 20.5–22.3 (mean = 21.4); pronotum length 4.5–5.1 (mean = 4.8); hind femur length 11.0–11.7 (mean = 11.4); dorsal ovipositor valve length 1.0–1.3 (mean = 1.2); ventral ovipositor valve length 1.0–1.3 (mean = 1.2).</p></tp:treatment-sec><tp:treatment-sec sec-type="type material" id="SECID0EKHAG"><title>Type materials.</title><p><bold><italic>Holotype</italic>.</bold> Mexico • 1♂ Baja Calif Sur; Spring; 15.7 MI S La RIV[B]ERA at KM 41.7, 3; NOV 1985; COLL 7; R. E. LOVE. Deposited in the <abbrev xmlns:xlink="http://www.w3.org/1999/xlink" xlink:title="Mississippi Entomological Museum" id="ABBRID0E2HAG" xlink:type="simple">MEM</abbrev>.</p><p><bold><italic>Paratypes</italic>.</bold> Mexico • 4♂, 2♀; same data as for holotype.</p></tp:treatment-sec><tp:treatment-sec sec-type="iNaturalist observation numbers" id="SECID0EGIAG"><title>iNaturalist observation numbers.</title><p>197445998, 107386512, 62495147, 50030285, 36764494, 39120245.</p></tp:treatment-sec><tp:treatment-sec sec-type="habitat" id="SECID0ELIAG"><title>Habitat.</title><p>Most likely sarcocaulescent shrubland.</p></tp:treatment-sec><tp:treatment-sec sec-type="distribution" id="SECID0EQIAG"><title>Distribution.</title><p><italic><tp:taxon-name><tp:taxon-name-part taxon-name-part-type="genus" reg="Bajatettix">Bajatettix</tp:taxon-name-part><tp:taxon-name-part taxon-name-part-type="species" reg="cabopulmoensis">cabopulmoensis</tp:taxon-name-part></tp:taxon-name></italic> is known only from the Capo Pulmo region of the eastern Cape Region of southern Baja California (Fig. <xref ref-type="fig" rid="F10">10</xref>).</p></tp:treatment-sec><tp:treatment-sec sec-type="etymology" id="SECID0ELJAG"><title>Etymology.</title><p>Specific epithet derived from the Cabo Pulmo region where the species is apparently endemic to and the suffix “-ensis” (Latin) meaning “originating from” or “inhabiting”. This name reflects the localized nature of the species and hopefully draws attention to the importance of conservation in this region.</p></tp:treatment-sec><tp:treatment-sec sec-type="Suggested common name" id="SECID0EQJAG"><title>Suggested common name.</title><p>Capo Pulmo Saltadorito.</p></tp:treatment-sec><tp:treatment-sec sec-type="notes" id="SECID0EVJAG"><title>Note.</title><p>I emailed Robert Love to confirm the locality of the type series and he responded, “In answer to your question, ‘La Ribera’ is (I guess) the right spelling for the collection site you asked about as it is the local spelling. In a 1972 trip, I found a sign at the junction from route MX 1 that directed to the town of ‘La Rivera’ while local signs said ‘La Ribera’. As ‘v’ and ‘b’ are pronounced nearly identically and the letters sometimes confounded in local Spanish, I originally listed the town as ‘Rivera’, but changed it on most later trips. I don’t know why I reverted to the ‘v’ form on 1985 labels, as this one is La Ribera in my collections database. I made two collections there, 1985 and 1989.” (R.E. Love pers. com.)</p></tp:treatment-sec><tp:treatment-sec><!--Section generated to contain objects referenced in tp:taxon-treatment.--><fig id="F2" position="float" orientation="portrait"><object-id xmlns:xlink="http://www.w3.org/1999/xlink" content-type="doi" xlink:type="simple">10.3897/zookeys.1238.147762.figure2</object-id><object-id xmlns:xlink="http://www.w3.org/1999/xlink" content-type="arpha" xlink:type="simple">44B0A72B-04B0-51C1-885A-A740FB3EF4D6</object-id><label>Figure 2.</label><caption><p>Habitus of melanopline genera of Baja California <bold>A</bold><italic><tp:taxon-name><tp:taxon-name-part taxon-name-part-type="genus" reg="Psilotettix">Psilotettix</tp:taxon-name-part></tp:taxon-name></italic><bold>B</bold><italic><tp:taxon-name><tp:taxon-name-part taxon-name-part-type="genus" reg="Bajatettix">Bajatettix</tp:taxon-name-part></tp:taxon-name></italic><bold>C</bold><italic><tp:taxon-name><tp:taxon-name-part taxon-name-part-type="genus" reg="Ozmacris">Ozmacris</tp:taxon-name-part></tp:taxon-name></italic> showing brachypterous bicolored tegmina <bold>D</bold><italic><tp:taxon-name><tp:taxon-name-part taxon-name-part-type="genus" reg="Oedomerus">Oedomerus</tp:taxon-name-part></tp:taxon-name></italic><bold>E</bold><italic><tp:taxon-name><tp:taxon-name-part taxon-name-part-type="genus" reg="Barytettix">Barytettix</tp:taxon-name-part></tp:taxon-name></italic><bold>F</bold><italic><tp:taxon-name><tp:taxon-name-part taxon-name-part-type="genus" reg="Hesperotettix">Hesperotettix</tp:taxon-name-part></tp:taxon-name></italic><bold>G</bold><italic><tp:taxon-name><tp:taxon-name-part taxon-name-part-type="genus" reg="Aeoloplides">Aeoloplides</tp:taxon-name-part></tp:taxon-name></italic> showing macropterous tegmina <bold>H</bold><italic><tp:taxon-name><tp:taxon-name-part taxon-name-part-type="genus" reg="Oedaleonotus">Oedaleonotus</tp:taxon-name-part></tp:taxon-name></italic>.</p></caption><graphic xmlns:xlink="http://www.w3.org/1999/xlink" xlink:href="zookeys-1238-075_article-147762__-g002.jpg" position="float" orientation="portrait" xlink:type="simple" id="oo_1328602.jpg"><uri content-type="original_file" xlink:type="simple">https://binary.pensoft.net/fig/1328602</uri></graphic></fig><fig id="F3" position="float" orientation="portrait"><object-id xmlns:xlink="http://www.w3.org/1999/xlink" content-type="doi" xlink:type="simple">10.3897/zookeys.1238.147762.figure3</object-id><object-id xmlns:xlink="http://www.w3.org/1999/xlink" content-type="arpha" xlink:type="simple">A97D5157-53DF-50A4-BDB8-5CAE9D3FBB41</object-id><label>Figure 3.</label><caption><p>Anatomy of select melanoplines of Baja, California <bold>A</bold> tegmen of <italic><tp:taxon-name><tp:taxon-name-part taxon-name-part-type="genus" reg="Ozmacris">Ozmacris</tp:taxon-name-part><tp:taxon-name-part taxon-name-part-type="species" reg="peninsulae">peninsulae</tp:taxon-name-part></tp:taxon-name></italic><bold>B</bold> tegmen of <italic><tp:taxon-name><tp:taxon-name-part taxon-name-part-type="genus" reg="Barytettix">Barytettix</tp:taxon-name-part></tp:taxon-name></italic><bold>C</bold> pronotum dorsum of <italic><tp:taxon-name><tp:taxon-name-part taxon-name-part-type="genus" reg="Barytettix">Barytettix</tp:taxon-name-part></tp:taxon-name></italic><bold>D</bold> pronotum dorsum of <italic><tp:taxon-name><tp:taxon-name-part taxon-name-part-type="genus" reg="Oedomerus">Oedomerus</tp:taxon-name-part></tp:taxon-name></italic><bold>E</bold> pronotum dorsum of <italic><tp:taxon-name><tp:taxon-name-part taxon-name-part-type="genus" reg="Hesperotettix">Hesperotettix</tp:taxon-name-part></tp:taxon-name></italic><bold>F</bold> pronotum dorsum of <italic><tp:taxon-name><tp:taxon-name-part taxon-name-part-type="genus" reg="Aeoloplides">Aeoloplides</tp:taxon-name-part></tp:taxon-name></italic><bold>G</bold> cerci of <italic><tp:taxon-name><tp:taxon-name-part taxon-name-part-type="genus" reg="Bajatettix">Bajatettix</tp:taxon-name-part></tp:taxon-name></italic><bold>H</bold> cerci of <italic><tp:taxon-name><tp:taxon-name-part taxon-name-part-type="genus" reg="Ozmacris">Ozmacris</tp:taxon-name-part></tp:taxon-name></italic><bold>I</bold> cerci of <italic><tp:taxon-name><tp:taxon-name-part taxon-name-part-type="genus" reg="Oedaleonotus">Oedaleonotus</tp:taxon-name-part></tp:taxon-name></italic><bold>J</bold> cerci of <italic><tp:taxon-name><tp:taxon-name-part taxon-name-part-type="genus" reg="Barytettix">Barytettix</tp:taxon-name-part></tp:taxon-name></italic><bold>K</bold> cerci of <italic><tp:taxon-name><tp:taxon-name-part taxon-name-part-type="genus" reg="Aeoloplides">Aeoloplides</tp:taxon-name-part></tp:taxon-name></italic>.</p></caption><graphic xmlns:xlink="http://www.w3.org/1999/xlink" xlink:href="zookeys-1238-075_article-147762__-g003.jpg" position="float" orientation="portrait" xlink:type="simple" id="oo_1328603.jpg"><uri content-type="original_file" xlink:type="simple">https://binary.pensoft.net/fig/1328603</uri></graphic></fig><fig id="F6" position="float" orientation="portrait"><object-id xmlns:xlink="http://www.w3.org/1999/xlink" content-type="doi" xlink:type="simple">10.3897/zookeys.1238.147762.figure6</object-id><object-id xmlns:xlink="http://www.w3.org/1999/xlink" content-type="arpha" xlink:type="simple">1EB5C4C0-725D-5AD1-84ED-E93FCB421453</object-id><label>Figure 6.</label><caption><p>Males <bold>A</bold><italic><tp:taxon-name><tp:taxon-name-part taxon-name-part-type="genus" reg="Bajatettix">Bajatettix</tp:taxon-name-part><tp:taxon-name-part taxon-name-part-type="species" reg="cabopulmoensis">cabopulmoensis</tp:taxon-name-part></tp:taxon-name></italic><bold>B</bold><italic><tp:taxon-name><tp:taxon-name-part taxon-name-part-type="genus" reg="Ozmacris">Ozmacris</tp:taxon-name-part><tp:taxon-name-part taxon-name-part-type="species" reg="peninsulae">peninsulae</tp:taxon-name-part></tp:taxon-name></italic>. Produced by Joe MacGown.</p></caption><graphic xmlns:xlink="http://www.w3.org/1999/xlink" xlink:href="zookeys-1238-075_article-147762__-g006.jpg" position="float" orientation="portrait" xlink:type="simple" id="oo_1328606.jpg"><uri content-type="original_file" xlink:type="simple">https://binary.pensoft.net/fig/1328606</uri></graphic></fig><fig id="F8" position="float" orientation="portrait"><object-id xmlns:xlink="http://www.w3.org/1999/xlink" content-type="doi" xlink:type="simple">10.3897/zookeys.1238.147762.figure8</object-id><object-id xmlns:xlink="http://www.w3.org/1999/xlink" content-type="arpha" xlink:type="simple">7688F14F-2C0D-5F6C-888A-43682A329261</object-id><label>Figure 8.</label><caption><p><italic><tp:taxon-name><tp:taxon-name-part taxon-name-part-type="genus" reg="Bajatettix">Bajatettix</tp:taxon-name-part><tp:taxon-name-part taxon-name-part-type="species" reg="cabopulmoensis">cabopulmoensis</tp:taxon-name-part></tp:taxon-name></italic><bold>A</bold> dorsal view of male terminalia <bold>B</bold> lateral view of male terminalia <bold>C</bold> dorsal view of phallic complex <bold>D</bold> lateral view of phallic complex <bold>E</bold> dorsal view of aedeagus <bold>F</bold> lateral view of aedeagus <bold>G</bold> caudal view of the aedeagus <bold>H</bold> dorsal view of epiphallus <bold>I</bold> caudal view of epiphallus <bold>J</bold> habitus.</p></caption><graphic xmlns:xlink="http://www.w3.org/1999/xlink" xlink:href="zookeys-1238-075_article-147762__-g008.jpg" position="float" orientation="portrait" xlink:type="simple" id="oo_1328608.jpg"><uri content-type="original_file" xlink:type="simple">https://binary.pensoft.net/fig/1328608</uri></graphic></fig><fig id="F9" position="float" orientation="portrait"><object-id xmlns:xlink="http://www.w3.org/1999/xlink" content-type="doi" xlink:type="simple">10.3897/zookeys.1238.147762.figure9</object-id><object-id xmlns:xlink="http://www.w3.org/1999/xlink" content-type="arpha" xlink:type="simple">BF3B6077-197F-5F38-9BD3-70ECD200D487</object-id><label>Figure 9.</label><caption><p>Female habitus of showing ovipositor valves <bold>A</bold><italic><tp:taxon-name><tp:taxon-name-part taxon-name-part-type="genus" reg="Bajatettix">Bajatettix</tp:taxon-name-part><tp:taxon-name-part taxon-name-part-type="species" reg="cabopulmoensis">cabopulmoensis</tp:taxon-name-part></tp:taxon-name></italic><bold>B</bold><italic><tp:taxon-name><tp:taxon-name-part taxon-name-part-type="genus" reg="Ozmacris">Ozmacris</tp:taxon-name-part><tp:taxon-name-part taxon-name-part-type="species" reg="peninsulae">peninsulae</tp:taxon-name-part></tp:taxon-name></italic>.</p></caption><graphic xmlns:xlink="http://www.w3.org/1999/xlink" xlink:href="zookeys-1238-075_article-147762__-g009.jpg" position="float" orientation="portrait" xlink:type="simple" id="oo_1328609.jpg"><uri content-type="original_file" xlink:type="simple">https://binary.pensoft.net/fig/1328609</uri></graphic></fig><fig id="F10" position="float" orientation="portrait"><object-id xmlns:xlink="http://www.w3.org/1999/xlink" content-type="doi" xlink:type="simple">10.3897/zookeys.1238.147762.figure10</object-id><object-id xmlns:xlink="http://www.w3.org/1999/xlink" content-type="arpha" xlink:type="simple">B26C971A-2821-513E-9D19-FAADADA6D3CB</object-id><label>Figure 10.</label><caption><p><italic><tp:taxon-name><tp:taxon-name-part taxon-name-part-type="genus" reg="Bajatettix">Bajatettix</tp:taxon-name-part></tp:taxon-name></italic> images from iNaturalist <bold>A</bold> male is lateral view <bold>B</bold> male in dorsal view <bold>C</bold> male in semi-anterior view <bold>D</bold> male in dorsal view <bold>E</bold> male feeding on cactus fruit <bold>F</bold> pair in copula Photo credit: James Baily (<bold>A–C</bold>), Jim Roberts (<bold>D, E</bold>), Michael Schmidt (<bold>F</bold>).</p></caption><graphic xmlns:xlink="http://www.w3.org/1999/xlink" xlink:href="zookeys-1238-075_article-147762__-g010.jpg" position="float" orientation="portrait" xlink:type="simple" id="oo_1328610.jpg"><uri content-type="original_file" xlink:type="simple">https://binary.pensoft.net/fig/1328610</uri></graphic></fig></tp:treatment-sec></tp:taxon-treatment>
