# Supplementary material for: ﻿Two new genera of grasshoppers (Orthoptera, Acrididae, Melanoplinae) from Baja California, Mexico, with a regional key to the genera of Melanoplinae
Source: Zookeys. 2025 May 13;1238:75–97. doi: 10.3897/zookeys.1238.147762 (PMC12093113; doi:10.3897/zookeys.1238.147762)
Supplement: XML Treatment for Ozmacris [file zookeys.1238.147762-treatment3.xml]

<!DOCTYPE tp:taxon-treatment
  PUBLIC "-//TaxonX//DTD Taxonomic Treatment Publishing DTD v0 20100105//EN" "tax-treatment-NSO.dtd">
<tp:taxon-treatment xmlns:tp="http://www.plazi.org/taxpub"><tp:treatment-meta><kwd-group><label>Taxon classification</label><kwd>
                <named-content content-type="kingdom">Animalia</named-content>
              </kwd><kwd>
                <named-content content-type="order">Orthoptera</named-content>
              </kwd><kwd>
                <named-content content-type="family">Acrididae</named-content>
              </kwd></kwd-group><mixed-citation publication-type="journal"><person-group><name><surname>Hill</surname><given-names>JoVonn G.</given-names></name></person-group><article-title>﻿Two new genera of grasshoppers (<tp:taxon-name><tp:taxon-name-part taxon-name-part-type="order">Orthoptera</tp:taxon-name-part></tp:taxon-name>, <tp:taxon-name><tp:taxon-name-part taxon-name-part-type="family">Acrididae</tp:taxon-name-part></tp:taxon-name>, <tp:taxon-name><tp:taxon-name-part taxon-name-part-type="subfamily">Melanoplinae</tp:taxon-name-part></tp:taxon-name>) from Baja California, Mexico, with a regional key to the genera of <tp:taxon-name><tp:taxon-name-part taxon-name-part-type="subfamily">Melanoplinae</tp:taxon-name-part></tp:taxon-name></article-title><source>Zookeys</source><day>13</day><month>05</month><year>2025</year><volume>1238</volume><fpage>75</fpage><lpage>97</lpage><pub-id pub-id-type="doi">10.3897/zookeys.1238.147762</pub-id></mixed-citation></tp:treatment-meta><tp:nomenclature><label>﻿</label><tp:taxon-name>
              <object-id xmlns:xlink="http://www.w3.org/1999/xlink" content-type="arpha" xlink:type="simple">0DDD69A2-66FF-549C-814B-BDD690894EC3</object-id>
              <tp:taxon-name-part taxon-name-part-type="genus" reg="Ozmacris">Ozmacris</tp:taxon-name-part>
              <object-id xmlns:xlink="http://www.w3.org/1999/xlink" content-type="zoobank" xlink:type="simple">https://zoobank.org/C94CBDB1-CEE2-4E68-8045-C451A0A1CFCE</object-id>
            </tp:taxon-name><tp:taxon-status xmlns:xlink="http://www.w3.org/1999/xlink" xlink:type="simple">gen. nov.</tp:taxon-status><xref ref-type="fig" rid="F2">Figs 2C</xref><xref ref-type="fig" rid="F3">, 3H</xref><xref ref-type="fig" rid="F6">, 6B</xref><xref ref-type="fig" rid="F9">, 9B</xref><xref ref-type="fig" rid="F12">, 12A–J</xref><xref ref-type="fig" rid="F13">, 13A–E</xref><xref ref-type="fig" rid="F14">, 14A–D</xref><xref ref-type="fig" rid="F15">, 15A–D</xref><xref ref-type="fig" rid="F16">, 16</xref></tp:nomenclature><tp:treatment-sec sec-type="description" id="SECID0EDMAG"><title>Generic description.</title><p><bold><italic>External morphology</italic>.</bold> A genus of small (15.0–23.5 mm), brachypterous grasshoppers (Figs <xref ref-type="fig" rid="F2">2C</xref>, <xref ref-type="fig" rid="F6">6B</xref> 12J). <bold><italic>Head</italic></bold> moderately sized and in equal in width to the anterior edge of the prozona; vertex between the eyes much wider than the basal antennomere; fastigium broad rounded, being more pronounced dorsally than ventrally, with a narrow deep medial depression dorsally, and a broad, shallow depression anteriorly. Eyes somewhat prominent, especially in males. Three ocelli present. Antennae filiform, usually with 22 flagellomeres in males, and 24–25 in females; nearly cylindrical, but slightly flattened dorso-ventrally; equal in width throughout, except two basal articles. Clypeus trapezoidal with lateral sulci and a shallow medial notch on the ventral edge. <bold><italic>Thorax</italic></bold> with prosternal spine well developed, broadly rounded distally. Pronotum convex in cross section, anterior margins sub-truncate, posterior margin broadly rounded, medial carina cut by three sulci, lateral carinae absent and humeral margins rounded. Prozona mostly smooth, but with light rugulation dorsally; lateral lobes broadly rounded (more so in females) with parallel lateral margins and the ventral margin sharply angled caudally. Metazona lighly punctate anteriorly and heavily punctate caudally, with humeral margins rounded and in dorsal view, slightly diverging posteriorly. Median carina low, but distinct throughout, except where the sulci cross it. Anterior, median, and posterior sulci are apparent, and all dissect the median carina and nearly reach the ventral margin of the lateral lobes. Lateral pronotal margins broadly rounded throughout. Interspace between mesosternal lobes nearly twice as long as broad. Tegmina elongate lobate with rounded apicies; dorsal margins broadly separated dorsally, strongly veined, and extending little past the anterior margin of the second abdominal tergite. Pro and meso thoracic legs not robust or inflated appearing. Hind femur enlarged with basal end bi-lobed. Hind tibia with 10 or 11 pairs of spines, but typically 10. Tympanum present under tegmina, appearing as an opaque whitish disk. <bold><italic>Abdomen</italic></bold> cylindrical with distal portion distinctly, but not greatly enlarged in males. <bold><italic>Terminalia of the male</italic></bold> without furcula (Fig. <xref ref-type="fig" rid="F12">12A, B</xref>). Supra-anal plate (Fig. <xref ref-type="fig" rid="F12">12A, B</xref>) broadly triangular, being broader than long, with the anterior margin distinctly bi-lobate; the median groove anteriorly distinct with elevated sides but only extending approximately over half the plate (Fig. <xref ref-type="fig" rid="F12">12A</xref>). A low carina divides the apical and caudal halves and terminates in mid-distal short lateral spinules. Cercus of the male (Figs <xref ref-type="fig" rid="F3">3H</xref>, <xref ref-type="fig" rid="F12">12A, B</xref>) subquadrate, but longer than wide, with a small tooth on the ventral apical margin. species, Subgenital plate with a low, but even margin.</p><fig id="F12" position="float" orientation="portrait"><object-id xmlns:xlink="http://www.w3.org/1999/xlink" content-type="doi" xlink:type="simple">10.3897/zookeys.1238.147762.figure12</object-id><object-id xmlns:xlink="http://www.w3.org/1999/xlink" content-type="arpha" xlink:type="simple">C7B7EC31-CF71-583C-ABFF-A289DEF88E4D</object-id><label>Figure 12.</label><caption><p><italic><tp:taxon-name><tp:taxon-name-part taxon-name-part-type="genus" reg="Ozmacris">Ozmacris</tp:taxon-name-part><tp:taxon-name-part taxon-name-part-type="species" reg="peninsulae">peninsulae</tp:taxon-name-part></tp:taxon-name></italic><bold>A</bold> dorsal view of male terminalia <bold>B</bold> lateral view of male terminalia <bold>C</bold> dorsal view of phallic complex <bold>D</bold> lateral view of phallic complex <bold>E</bold> dorsal view of aedeagus <bold>F</bold> lateral view of aedeagus <bold>G</bold> caudal view of the aedeagus <bold>H</bold> dorsal view of epiphallus <bold>I</bold> caudal view of epiphallus <bold>J</bold> habitus.</p></caption><graphic xmlns:xlink="http://www.w3.org/1999/xlink" xlink:href="zookeys-1238-075_article-147762__-g012.jpg" position="float" orientation="portrait" xlink:type="simple" id="oo_1328612.jpg"><uri content-type="original_file" xlink:type="simple">https://binary.pensoft.net/fig/1328612</uri></graphic></fig><fig id="F13" position="float" orientation="portrait"><object-id xmlns:xlink="http://www.w3.org/1999/xlink" content-type="doi" xlink:type="simple">10.3897/zookeys.1238.147762.figure13</object-id><object-id xmlns:xlink="http://www.w3.org/1999/xlink" content-type="arpha" xlink:type="simple">10056E0F-2D67-51CF-B5B6-2170635A4A50</object-id><label>Figure 13.</label><caption><p>Type specimen images of <italic><tp:taxon-name><tp:taxon-name-part taxon-name-part-type="genus" reg="Ozmacris">Ozmacris</tp:taxon-name-part><tp:taxon-name-part taxon-name-part-type="species" reg="peninsulae">peninsulae</tp:taxon-name-part></tp:taxon-name></italic><bold>A</bold> lateral habitus view <bold>B</bold> dorsal view of head and thorax <bold>C</bold> tegmina <bold>D</bold> lateral view of head and thorax <bold>E</bold> type labels.</p></caption><graphic xmlns:xlink="http://www.w3.org/1999/xlink" xlink:href="zookeys-1238-075_article-147762__-g013.jpg" position="float" orientation="portrait" xlink:type="simple" id="oo_1328613.jpg"><uri content-type="original_file" xlink:type="simple">https://binary.pensoft.net/fig/1328613</uri></graphic></fig><fig id="F14" position="float" orientation="portrait"><object-id xmlns:xlink="http://www.w3.org/1999/xlink" content-type="doi" xlink:type="simple">10.3897/zookeys.1238.147762.figure14</object-id><object-id xmlns:xlink="http://www.w3.org/1999/xlink" content-type="arpha" xlink:type="simple">EE58C1B6-1968-5A5C-9B15-A8DBEA1DF7F1</object-id><label>Figure 14.</label><caption><p><italic><tp:taxon-name><tp:taxon-name-part taxon-name-part-type="genus" reg="Ozmacris">Ozmacris</tp:taxon-name-part></tp:taxon-name></italic> images from iNaturalist <bold>A</bold> male in dorsolateral view <bold>B</bold> female in lateral view <bold>C</bold> another female in lateral view <bold>D</bold> group image showing multiple individuals—white arrows indicate <italic><tp:taxon-name><tp:taxon-name-part taxon-name-part-type="genus" reg="Ozmacris">Ozmacris</tp:taxon-name-part></tp:taxon-name></italic> specimens while the central individual is likely part of the <italic><tp:taxon-name><tp:taxon-name-part taxon-name-part-type="genus" reg="Melanoplus">Melanoplus</tp:taxon-name-part><tp:taxon-name-part taxon-name-part-type="species" reg="aridus">aridus</tp:taxon-name-part></tp:taxon-name></italic> group. Photo credits: Alvero San Jose Elizundia (<bold>A</bold>), Lauren Harter (<bold>B</bold>), Damon Tighe (<bold>C, D</bold>).</p></caption><graphic xmlns:xlink="http://www.w3.org/1999/xlink" xlink:href="zookeys-1238-075_article-147762__-g014.jpg" position="float" orientation="portrait" xlink:type="simple" id="oo_1328614.jpg"><uri content-type="original_file" xlink:type="simple">https://binary.pensoft.net/fig/1328614</uri></graphic></fig><fig id="F15" position="float" orientation="portrait"><object-id xmlns:xlink="http://www.w3.org/1999/xlink" content-type="doi" xlink:type="simple">10.3897/zookeys.1238.147762.figure15</object-id><object-id xmlns:xlink="http://www.w3.org/1999/xlink" content-type="arpha" xlink:type="simple">7741D58E-CABD-54CF-95A1-16711F1D6ECA</object-id><label>Figure 15.</label><caption><p><italic><tp:taxon-name><tp:taxon-name-part taxon-name-part-type="genus" reg="Ozmacris">Ozmacris</tp:taxon-name-part></tp:taxon-name></italic> image form iNaturalist <bold>A</bold> female in dorsal view <bold>B</bold> female in dorso-lateral view <bold>C</bold> female in antero-dorsal view <bold>D</bold> male is dorso-lateral view. Photo credits: Dan Fitzgerald (<bold>A</bold>), Demente Villegas (<bold>B</bold>), Lauren Harter (<bold>C</bold>), Tania Perez Fiol (<bold>D</bold>).</p></caption><graphic xmlns:xlink="http://www.w3.org/1999/xlink" xlink:href="zookeys-1238-075_article-147762__-g015.jpg" position="float" orientation="portrait" xlink:type="simple" id="oo_1328615.jpg"><uri content-type="original_file" xlink:type="simple">https://binary.pensoft.net/fig/1328615</uri></graphic></fig><fig id="F16" position="float" orientation="portrait"><object-id xmlns:xlink="http://www.w3.org/1999/xlink" content-type="doi" xlink:type="simple">10.3897/zookeys.1238.147762.figure16</object-id><object-id xmlns:xlink="http://www.w3.org/1999/xlink" content-type="arpha" xlink:type="simple">AA3A543B-B04B-5A5D-8C6B-5D43525AC11C</object-id><label>Figure 16.</label><caption><p>Distribution of <italic><tp:taxon-name><tp:taxon-name-part taxon-name-part-type="genus" reg="Ozmacris">Ozmacris</tp:taxon-name-part><tp:taxon-name-part taxon-name-part-type="species" reg="peninsulae">peninsulae</tp:taxon-name-part></tp:taxon-name></italic>.</p></caption><graphic xmlns:xlink="http://www.w3.org/1999/xlink" xlink:href="zookeys-1238-075_article-147762__-g016.jpg" position="float" orientation="portrait" xlink:type="simple" id="oo_1328616.jpg"><uri content-type="original_file" xlink:type="simple">https://binary.pensoft.net/fig/1328616</uri></graphic></fig><p><bold><italic>Phallic structures</italic>.</bold> The dorsal valves of the aedeagus are produced as cuneiform plates that are sculptured with small serrations and are slightly shorter than the ventral valves (Fig. <xref ref-type="fig" rid="F12">12C, E</xref>). The ventral valves are linear, parallel plates with distinct angles along the disto-lateral margins. They have a smoother texture and are slightly longer than the dorsal valves (Fig. <xref ref-type="fig" rid="F12">12C–G</xref>). The epiphallus is of the typical melanoploid shape, having lophi, ancorae, and an undivided bridge, but more precisely, <italic><tp:taxon-name><tp:taxon-name-part taxon-name-part-type="genus" reg="Ozmacris">Ozmacris</tp:taxon-name-part></tp:taxon-name></italic> has a concave bridge, broadly bidentate lophi, concavely curved lateral plates that are subdeltate in shape with an angular anterior lobe and caudal tip, and ancora that are triangular (Fig. <xref ref-type="fig" rid="F12">12H, I</xref>). See Fig. <xref ref-type="fig" rid="F7">7</xref> for labeled image.</p><p><bold>Females</bold> are similar to the males, but differ in being larger, more robust, and in the shape of the terminalia (Figs <xref ref-type="fig" rid="F9">9B</xref>, <xref ref-type="fig" rid="F13">13A–D</xref>, <xref ref-type="fig" rid="F14">14B–D</xref>, <xref ref-type="fig" rid="F15">15A–C</xref>). <bold><italic>Terminalia of female</italic></bold> with triangular cerci and ovipositor valves that are subequal in length. The dorsal valves with their dorsal margin nodose proximally and slightly serrate distally, and with the distal apices concave and upcurving to a tip. The ventral valves with their ventral margins straight basally and then arching distally (Fig. <xref ref-type="fig" rid="F9">9B</xref>).</p><p><bold><italic>Coloration</italic></bold> light citron (green with a yellow tinge) overall, with individual variation that can have extremities with a light tan hue (Figs <xref ref-type="fig" rid="F2">2C</xref>, <xref ref-type="fig" rid="F6">6B</xref>, <xref ref-type="fig" rid="F9">9B</xref>, <xref ref-type="fig" rid="F12">12J</xref>, <xref ref-type="fig" rid="F14">14A–D</xref>, <xref ref-type="fig" rid="F15">15A–D</xref>). Antenna light testaceous (dull brick-red). Head citron with black markings, including a dorsal more or less broken, black band which follows the sulcus of the fastigium and broadens caudally, and a broad post-ocular stripe. Genae citron. Pronotum citron with an olivaceous tinge; lateral lobes marked with the post-ocular stripe beginning just behind the anterior border of the prozona across the mesosoma and then disappearing on the metazoa; disk with median carinae and two subdorsal lines. Tegmina black on the lower two-thirds, above third white (3A,13A–E). The fore and middle legs unmarked. Hind femur pallid citron, the entire geniculation except most of the lower lobe black; hind tibia brownish citron to pale blue with black spines. Abdomen with a narrow medial black stripe; medial carinae citron or testaceous depending on the individual.</p></tp:treatment-sec><tp:treatment-sec sec-type="diagnosis" id="SECID0EVWAG"><title>Diagnosis.</title><p><italic><tp:taxon-name><tp:taxon-name-part taxon-name-part-type="genus" reg="Ozmacris">Ozmacris</tp:taxon-name-part></tp:taxon-name></italic> is a medium-sized, brachypterous green grasshopper with bicolored tegmina, which easily differentiates it from other melanoplines on the peninsula (Figs <xref ref-type="fig" rid="F2">2C</xref>, <xref ref-type="fig" rid="F6">6B</xref>). It is separated from <italic><tp:taxon-name><tp:taxon-name-part taxon-name-part-type="genus" reg="Barytettix">Barytettix</tp:taxon-name-part></tp:taxon-name></italic> in having oval tegmina, toothed male cerci, a subgenital plate that is not conical, and a distinct overall aedeagus shape. <italic><tp:taxon-name><tp:taxon-name-part taxon-name-part-type="genus" reg="Ozmacris">Ozmacris</tp:taxon-name-part></tp:taxon-name></italic> differs from <italic><tp:taxon-name><tp:taxon-name-part taxon-name-part-type="genus" reg="Sinaloa">Sinaloa</tp:taxon-name-part></tp:taxon-name></italic> by having bi-colored tegmina, toothed male cerci, less developed furculae, and a distinct overall aedeagus shape.</p></tp:treatment-sec><tp:treatment-sec sec-type="type species" id="SECID0E6XAG"><title>Type species.</title><p><italic><tp:taxon-name><tp:taxon-name-part taxon-name-part-type="genus" reg="Barytettix">Barytettix</tp:taxon-name-part><tp:taxon-name-part taxon-name-part-type="species" reg="peninsulae">peninsulae</tp:taxon-name-part></tp:taxon-name></italic> Scudder, 1897 (by original designation).</p></tp:treatment-sec><tp:treatment-sec sec-type="etymology" id="SECID0EQYAG"><title>Etymology.</title><p><italic><tp:taxon-name><tp:taxon-name-part taxon-name-part-type="genus" reg="Ozmacris">Ozmacris</tp:taxon-name-part></tp:taxon-name></italic> is a combination of “Ozama” after Princess Ozma from L. Frank Baum’s <italic>Ozma of Oz</italic> (<xref ref-type="bibr" rid="B2">Baum 1907</xref>) and <italic>acris</italic> from the Greek word for grasshopper. The name is a reference to the scene where Princess Ozma is transformed by the Nome King into an emerald-green grasshopper ornament beneath the Deadly Desert. <xref ref-type="bibr" rid="B2">Baum (1907</xref>: 180) described the scene: “The room was quite empty of life after that. The Nome King had gained a new ornament, for upon the edge of the table rested a pretty grasshopper, seemingly crafted from a single emerald. It was all that remained of Ozma of Oz”.</p></tp:treatment-sec><tp:treatment-sec sec-type="Suggested common name" id="SECID0EPZAG"><title>Suggested common name.</title><p>I designate the word ‘bauble’ as the common name for this genus of grasshopper. This name evokes the image of the grasshopper as a shiny, jewel-like object or trinket.</p></tp:treatment-sec><tp:treatment-sec><!--Section generated to contain objects referenced in tp:taxon-treatment.--><fig id="F2" position="float" orientation="portrait"><object-id xmlns:xlink="http://www.w3.org/1999/xlink" content-type="doi" xlink:type="simple">10.3897/zookeys.1238.147762.figure2</object-id><object-id xmlns:xlink="http://www.w3.org/1999/xlink" content-type="arpha" xlink:type="simple">44B0A72B-04B0-51C1-885A-A740FB3EF4D6</object-id><label>Figure 2.</label><caption><p>Habitus of melanopline genera of Baja California <bold>A</bold><italic><tp:taxon-name><tp:taxon-name-part taxon-name-part-type="genus" reg="Psilotettix">Psilotettix</tp:taxon-name-part></tp:taxon-name></italic><bold>B</bold><italic><tp:taxon-name><tp:taxon-name-part taxon-name-part-type="genus" reg="Bajatettix">Bajatettix</tp:taxon-name-part></tp:taxon-name></italic><bold>C</bold><italic><tp:taxon-name><tp:taxon-name-part taxon-name-part-type="genus" reg="Ozmacris">Ozmacris</tp:taxon-name-part></tp:taxon-name></italic> showing brachypterous bicolored tegmina <bold>D</bold><italic><tp:taxon-name><tp:taxon-name-part taxon-name-part-type="genus" reg="Oedomerus">Oedomerus</tp:taxon-name-part></tp:taxon-name></italic><bold>E</bold><italic><tp:taxon-name><tp:taxon-name-part taxon-name-part-type="genus" reg="Barytettix">Barytettix</tp:taxon-name-part></tp:taxon-name></italic><bold>F</bold><italic><tp:taxon-name><tp:taxon-name-part taxon-name-part-type="genus" reg="Hesperotettix">Hesperotettix</tp:taxon-name-part></tp:taxon-name></italic><bold>G</bold><italic><tp:taxon-name><tp:taxon-name-part taxon-name-part-type="genus" reg="Aeoloplides">Aeoloplides</tp:taxon-name-part></tp:taxon-name></italic> showing macropterous tegmina <bold>H</bold><italic><tp:taxon-name><tp:taxon-name-part taxon-name-part-type="genus" reg="Oedaleonotus">Oedaleonotus</tp:taxon-name-part></tp:taxon-name></italic>.</p></caption><graphic xmlns:xlink="http://www.w3.org/1999/xlink" xlink:href="zookeys-1238-075_article-147762__-g002.jpg" position="float" orientation="portrait" xlink:type="simple" id="oo_1328602.jpg"><uri content-type="original_file" xlink:type="simple">https://binary.pensoft.net/fig/1328602</uri></graphic></fig><fig id="F3" position="float" orientation="portrait"><object-id xmlns:xlink="http://www.w3.org/1999/xlink" content-type="doi" xlink:type="simple">10.3897/zookeys.1238.147762.figure3</object-id><object-id xmlns:xlink="http://www.w3.org/1999/xlink" content-type="arpha" xlink:type="simple">A97D5157-53DF-50A4-BDB8-5CAE9D3FBB41</object-id><label>Figure 3.</label><caption><p>Anatomy of select melanoplines of Baja, California <bold>A</bold> tegmen of <italic><tp:taxon-name><tp:taxon-name-part taxon-name-part-type="genus" reg="Ozmacris">Ozmacris</tp:taxon-name-part><tp:taxon-name-part taxon-name-part-type="species" reg="peninsulae">peninsulae</tp:taxon-name-part></tp:taxon-name></italic><bold>B</bold> tegmen of <italic><tp:taxon-name><tp:taxon-name-part taxon-name-part-type="genus" reg="Barytettix">Barytettix</tp:taxon-name-part></tp:taxon-name></italic><bold>C</bold> pronotum dorsum of <italic><tp:taxon-name><tp:taxon-name-part taxon-name-part-type="genus" reg="Barytettix">Barytettix</tp:taxon-name-part></tp:taxon-name></italic><bold>D</bold> pronotum dorsum of <italic><tp:taxon-name><tp:taxon-name-part taxon-name-part-type="genus" reg="Oedomerus">Oedomerus</tp:taxon-name-part></tp:taxon-name></italic><bold>E</bold> pronotum dorsum of <italic><tp:taxon-name><tp:taxon-name-part taxon-name-part-type="genus" reg="Hesperotettix">Hesperotettix</tp:taxon-name-part></tp:taxon-name></italic><bold>F</bold> pronotum dorsum of <italic><tp:taxon-name><tp:taxon-name-part taxon-name-part-type="genus" reg="Aeoloplides">Aeoloplides</tp:taxon-name-part></tp:taxon-name></italic><bold>G</bold> cerci of <italic><tp:taxon-name><tp:taxon-name-part taxon-name-part-type="genus" reg="Bajatettix">Bajatettix</tp:taxon-name-part></tp:taxon-name></italic><bold>H</bold> cerci of <italic><tp:taxon-name><tp:taxon-name-part taxon-name-part-type="genus" reg="Ozmacris">Ozmacris</tp:taxon-name-part></tp:taxon-name></italic><bold>I</bold> cerci of <italic><tp:taxon-name><tp:taxon-name-part taxon-name-part-type="genus" reg="Oedaleonotus">Oedaleonotus</tp:taxon-name-part></tp:taxon-name></italic><bold>J</bold> cerci of <italic><tp:taxon-name><tp:taxon-name-part taxon-name-part-type="genus" reg="Barytettix">Barytettix</tp:taxon-name-part></tp:taxon-name></italic><bold>K</bold> cerci of <italic><tp:taxon-name><tp:taxon-name-part taxon-name-part-type="genus" reg="Aeoloplides">Aeoloplides</tp:taxon-name-part></tp:taxon-name></italic>.</p></caption><graphic xmlns:xlink="http://www.w3.org/1999/xlink" xlink:href="zookeys-1238-075_article-147762__-g003.jpg" position="float" orientation="portrait" xlink:type="simple" id="oo_1328603.jpg"><uri content-type="original_file" xlink:type="simple">https://binary.pensoft.net/fig/1328603</uri></graphic></fig><fig id="F6" position="float" orientation="portrait"><object-id xmlns:xlink="http://www.w3.org/1999/xlink" content-type="doi" xlink:type="simple">10.3897/zookeys.1238.147762.figure6</object-id><object-id xmlns:xlink="http://www.w3.org/1999/xlink" content-type="arpha" xlink:type="simple">1EB5C4C0-725D-5AD1-84ED-E93FCB421453</object-id><label>Figure 6.</label><caption><p>Males <bold>A</bold><italic><tp:taxon-name><tp:taxon-name-part taxon-name-part-type="genus" reg="Bajatettix">Bajatettix</tp:taxon-name-part><tp:taxon-name-part taxon-name-part-type="species" reg="cabopulmoensis">cabopulmoensis</tp:taxon-name-part></tp:taxon-name></italic><bold>B</bold><italic><tp:taxon-name><tp:taxon-name-part taxon-name-part-type="genus" reg="Ozmacris">Ozmacris</tp:taxon-name-part><tp:taxon-name-part taxon-name-part-type="species" reg="peninsulae">peninsulae</tp:taxon-name-part></tp:taxon-name></italic>. Produced by Joe MacGown.</p></caption><graphic xmlns:xlink="http://www.w3.org/1999/xlink" xlink:href="zookeys-1238-075_article-147762__-g006.jpg" position="float" orientation="portrait" xlink:type="simple" id="oo_1328606.jpg"><uri content-type="original_file" xlink:type="simple">https://binary.pensoft.net/fig/1328606</uri></graphic></fig><fig id="F9" position="float" orientation="portrait"><object-id xmlns:xlink="http://www.w3.org/1999/xlink" content-type="doi" xlink:type="simple">10.3897/zookeys.1238.147762.figure9</object-id><object-id xmlns:xlink="http://www.w3.org/1999/xlink" content-type="arpha" xlink:type="simple">BF3B6077-197F-5F38-9BD3-70ECD200D487</object-id><label>Figure 9.</label><caption><p>Female habitus of showing ovipositor valves <bold>A</bold><italic><tp:taxon-name><tp:taxon-name-part taxon-name-part-type="genus" reg="Bajatettix">Bajatettix</tp:taxon-name-part><tp:taxon-name-part taxon-name-part-type="species" reg="cabopulmoensis">cabopulmoensis</tp:taxon-name-part></tp:taxon-name></italic><bold>B</bold><italic><tp:taxon-name><tp:taxon-name-part taxon-name-part-type="genus" reg="Ozmacris">Ozmacris</tp:taxon-name-part><tp:taxon-name-part taxon-name-part-type="species" reg="peninsulae">peninsulae</tp:taxon-name-part></tp:taxon-name></italic>.</p></caption><graphic xmlns:xlink="http://www.w3.org/1999/xlink" xlink:href="zookeys-1238-075_article-147762__-g009.jpg" position="float" orientation="portrait" xlink:type="simple" id="oo_1328609.jpg"><uri content-type="original_file" xlink:type="simple">https://binary.pensoft.net/fig/1328609</uri></graphic></fig><fig id="F7" position="float" orientation="portrait"><object-id xmlns:xlink="http://www.w3.org/1999/xlink" content-type="doi" xlink:type="simple">10.3897/zookeys.1238.147762.figure7</object-id><object-id xmlns:xlink="http://www.w3.org/1999/xlink" content-type="arpha" xlink:type="simple">CEF5F7C0-10DE-5A24-9AB1-33533461B271</object-id><label>Figure 7.</label><caption><p>Morphology of the male phallic complex used in this work <bold>A</bold> dorsal view of the phallic complex <bold>B</bold> lateral view of the phallic complex <bold>C</bold> epiphallus dorsal and caudal views <bold>D</bold> caudal view of the aedeagus.</p></caption><graphic xmlns:xlink="http://www.w3.org/1999/xlink" xlink:href="zookeys-1238-075_article-147762__-g007.jpg" position="float" orientation="portrait" xlink:type="simple" id="oo_1328607.jpg"><uri content-type="original_file" xlink:type="simple">https://binary.pensoft.net/fig/1328607</uri></graphic></fig></tp:treatment-sec><ref-list><ref id="B2"><mixed-citation xmlns:xlink="http://www.w3.org/1999/xlink" xlink:type="simple"><person-group><name name-style="western"><surname>Baum</surname><given-names>FL</given-names></name></person-group> (<year>1907</year>) <source>Ozma of Oz.</source><publisher-name>Books of Wonder</publisher-name>, <publisher-loc>Harper Collins Publishers, New York, NY</publisher-loc>, <size units="page">272 pp</size>.</mixed-citation></ref></ref-list></tp:taxon-treatment>
