# Supplementary material for: ﻿Two new genera of grasshoppers (Orthoptera, Acrididae, Melanoplinae) from Baja California, Mexico, with a regional key to the genera of Melanoplinae
Source: Zookeys. 2025 May 13;1238:75–97. doi: 10.3897/zookeys.1238.147762 (PMC12093113; doi:10.3897/zookeys.1238.147762)
Supplement: XML Treatment for Ozmacris peninsulae [file zookeys.1238.147762-treatment4.xml]

<!DOCTYPE tp:taxon-treatment
  PUBLIC "-//TaxonX//DTD Taxonomic Treatment Publishing DTD v0 20100105//EN" "tax-treatment-NSO.dtd">
<tp:taxon-treatment xmlns:tp="http://www.plazi.org/taxpub"><tp:treatment-meta><kwd-group><label>Taxon classification</label><kwd>
                <named-content content-type="kingdom">Animalia</named-content>
              </kwd><kwd>
                <named-content content-type="order">Orthoptera</named-content>
              </kwd><kwd>
                <named-content content-type="family">Acrididae</named-content>
              </kwd></kwd-group><mixed-citation publication-type="journal"><person-group><name><surname>Hill</surname><given-names>JoVonn G.</given-names></name></person-group><article-title>﻿Two new genera of grasshoppers (<tp:taxon-name><tp:taxon-name-part taxon-name-part-type="order">Orthoptera</tp:taxon-name-part></tp:taxon-name>, <tp:taxon-name><tp:taxon-name-part taxon-name-part-type="family">Acrididae</tp:taxon-name-part></tp:taxon-name>, <tp:taxon-name><tp:taxon-name-part taxon-name-part-type="subfamily">Melanoplinae</tp:taxon-name-part></tp:taxon-name>) from Baja California, Mexico, with a regional key to the genera of <tp:taxon-name><tp:taxon-name-part taxon-name-part-type="subfamily">Melanoplinae</tp:taxon-name-part></tp:taxon-name></article-title><source>Zookeys</source><day>13</day><month>05</month><year>2025</year><volume>1238</volume><fpage>75</fpage><lpage>97</lpage><pub-id pub-id-type="doi">10.3897/zookeys.1238.147762</pub-id></mixed-citation></tp:treatment-meta><tp:nomenclature><label>﻿</label><tp:taxon-name>
              <object-id xmlns:xlink="http://www.w3.org/1999/xlink" content-type="arpha" xlink:type="simple">53EEEDC0-B9D9-56CB-B6B7-EC18117FF7BC</object-id>
              <tp:taxon-name-part taxon-name-part-type="genus" reg="Ozmacris">Ozmacris</tp:taxon-name-part>
              <tp:taxon-name-part taxon-name-part-type="species" reg="peninsulae">peninsulae</tp:taxon-name-part>
            </tp:taxon-name><tp:taxon-authority>(Scudder)</tp:taxon-authority><tp:taxon-status xmlns:xlink="http://www.w3.org/1999/xlink" xlink:type="simple">comb. nov.</tp:taxon-status><xref ref-type="fig" rid="F2">Figs 2C</xref><xref ref-type="fig" rid="F3">, 3H</xref><xref ref-type="fig" rid="F6">, 6B</xref><xref ref-type="fig" rid="F9">, 9B</xref><xref ref-type="fig" rid="F12">, 12A–J</xref><xref ref-type="fig" rid="F13">, 13A–E</xref><xref ref-type="fig" rid="F14">, 14A–D</xref><xref ref-type="fig" rid="F15">, 15A–D</xref><xref ref-type="fig" rid="F16">, 16</xref><tp:nomenclature-citation-list><tp:nomenclature-citation><tp:taxon-name>
                  <tp:taxon-name-part taxon-name-part-type="genus" reg="Barytettix">Barytettix</tp:taxon-name-part>
                  <tp:taxon-name-part taxon-name-part-type="species" reg="peninsulae">peninsulae</tp:taxon-name-part>
                </tp:taxon-name><comment>Scudder, 1897: 28; <xref ref-type="bibr" rid="B23">Rehn and Hebard 1912</xref>: 74; <xref ref-type="bibr" rid="B22">Otte and Cohn 2002</xref>.</comment></tp:nomenclature-citation><tp:nomenclature-citation><tp:taxon-name>
                  <tp:taxon-name-part taxon-name-part-type="genus" reg="Sinaloa">Sinaloa</tp:taxon-name-part>
                  <tp:taxon-name-part taxon-name-part-type="species" reg="peninsulae">peninsulae</tp:taxon-name-part>
                </tp:taxon-name><comment>(Scudder): <xref ref-type="bibr" rid="B4">Bruner 1908</xref>: 305; <xref ref-type="bibr" rid="B15">Hebard 1925</xref>: 288; <xref ref-type="bibr" rid="B21">Otte 1995</xref>: 413.</comment></tp:nomenclature-citation></tp:nomenclature-citation-list></tp:nomenclature><tp:treatment-sec sec-type="diagnosis" id="SECID0EN4AG"><title>Diagnosis.</title><p><italic><tp:taxon-name><tp:taxon-name-part taxon-name-part-type="genus" reg="Ozmacris">Ozmacris</tp:taxon-name-part><tp:taxon-name-part taxon-name-part-type="species" reg="peninsulae">peninsulae</tp:taxon-name-part></tp:taxon-name></italic> is a medium-sized, brachypterous, greenish grasshopper with bicolored (black and white) oval tegmina (Figs <xref ref-type="fig" rid="F2">2C</xref>, <xref ref-type="fig" rid="F6">6B</xref>). The green coloration and shape and color of the tegmina separate it from most other melanoplines on the Baja peninsula. It can be further distinguished from <italic><tp:taxon-name><tp:taxon-name-part taxon-name-part-type="genus" reg="Barytettix">Barytettix</tp:taxon-name-part></tp:taxon-name></italic> in having a non-conical subgenital plate and toothed male cerci. While the genus is monotypic, the characters of the male terminalia and genitalia typically used for species-level identification in the <tp:taxon-name><tp:taxon-name-part taxon-name-part-type="subfamily">Melanoplinae</tp:taxon-name-part></tp:taxon-name> are detailed in the generic description above and illustrated in Fig. <xref ref-type="fig" rid="F12">12A–I</xref>.</p></tp:treatment-sec><tp:treatment-sec sec-type="description" id="SECID0E35AG"><title>Male measurements</title><p><bold>(mm).</bold> (<italic>n</italic> = 1). Body length 15.0; pronotum length 4.1; tegmen length 2.1; hind femur length 11.6; cerci length 0.9; basal width of cercus 0.3; mid-cercal width 0.3; cerci apex width 0.3.</p></tp:treatment-sec><tp:treatment-sec sec-type="description" id="SECID0EG6AG"><title>Phallus measurements</title><p><bold>(mm).</bold> (<italic>n</italic> = 1). Length 0.6; apex width 0.2; middle width 0.5; basal width 0.5. Because both pairs of valves are largely parallel and fit closely together the structures were measured as a single unit.</p></tp:treatment-sec><tp:treatment-sec sec-type="description" id="SECID0EZ6AG"><title>Female measurements</title><p><bold>(mm).</bold> (<italic>n</italic> = 3). Body length 18.6–23.5 (mean = 21.2); pronotum length 4.2–5.0 (mean = 4.6) tegmen length 2.5–3.2 (mean = 2.9); hind femur length 10.5–13.2 (mean = 11.8); dorsal ovipositor valve length 1.7–2.0 (mean = 1.7); ventral ovipositor valve length 1.3–1.7 (mean = 1.7).</p></tp:treatment-sec><tp:treatment-sec sec-type="Holotype" id="SECID0EDABG"><title>Holotype.</title><p>Lower California • 1♀; G. Eisen Deposited in the California Academy of Science.</p></tp:treatment-sec><tp:treatment-sec sec-type="material" id="SECID0EIABG"><title>Specimens examined.</title><p>Mexico • <bold>Baja California Sur</bold>, 1♀; Cabo San Lucas; 17 October 1974 • 1♂,1♀; 3 km S Todos Santos at Km 55.5; 28 August 1995; el 120 m; DB Weissman, DC Lightfoot (DB Weissman Stop # 95–89) • 1♀ 11.2 km S Todos Santos on road to Todos Santos; 27 September 1979, DB Weissman, DC Lightfoot; #79–208.</p></tp:treatment-sec><tp:treatment-sec sec-type="iNaturalist observation numbers" id="SECID0EWABG"><title>iNaturalist observation numbers.</title><p>252092963, 191705108, 188043064, 99096505, 98953983, 17968068, 19187122.</p></tp:treatment-sec><tp:treatment-sec sec-type="habitat" id="SECID0E2ABG"><title>Habitat.</title><p>From personal communication with Dave Weissman: “At S95–89, we were specifically looking for <italic><tp:taxon-name><tp:taxon-name-part taxon-name-part-type="genus" reg="Barytettix">B.</tp:taxon-name-part><tp:taxon-name-part taxon-name-part-type="species" reg="peninsulae">peninsulae</tp:taxon-name-part></tp:taxon-name></italic>. The GPS for the near exact spot is 23.418251 −110.214600, 23 m elevation. The vegetation was scrub thorn but heavily overgrazed. The area had had adequate rain by the vegetation. We searched for 1 hour looking for hoppers. We checked many plants and stomped a lot of bushes. The last instar male and female that we collected were both in bushes, most of which had few leaves. They were a bitch to catch when we saw them and my notes say that we got both that we saw. Nothing on the ground. I had my colleague Bruce Bartholomew (<named-content xmlns:xlink="http://www.w3.org/1999/xlink" content-type="dwc:institutional_code" xlink:title="California Academy of Sciences" xlink:href="http://grbio.org/institution/california-academy-sciences" xlink:type="simple">CAS</named-content> Dept of Botany) ID some branches that I brought back: <tp:taxon-name><tp:taxon-name-part taxon-name-part-type="genus" reg="Ruellia">Ruellia</tp:taxon-name-part><tp:taxon-name-part taxon-name-part-type="species" reg="californica">californica</tp:taxon-name-part><tp:taxon-name-part taxon-name-part-type="hybrid-sign">×</tp:taxon-name-part><tp:taxon-name-part taxon-name-part-type="species" reg="peninsularis">peninsularis</tp:taxon-name-part></tp:taxon-name> (<tp:taxon-name><tp:taxon-name-part taxon-name-part-type="family">Acanthaceae</tp:taxon-name-part></tp:taxon-name>) was his tentative ID but made difficult since I am not sure if there were even leaves present.”</p></tp:treatment-sec><tp:treatment-sec sec-type="distribution" id="SECID0EGCBG"><title>Distribution.</title><p><italic><tp:taxon-name><tp:taxon-name-part taxon-name-part-type="genus" reg="Ozmacris">Ozmacris</tp:taxon-name-part><tp:taxon-name-part taxon-name-part-type="species" reg="peninsulae">peninsulae</tp:taxon-name-part></tp:taxon-name></italic> is known only from the Cape Region of Baja California (Fig. <xref ref-type="fig" rid="F16">16</xref>).</p></tp:treatment-sec><tp:treatment-sec sec-type="Suggested Common Name" id="SECID0EBDBG"><title>Suggested Common Name.</title><p>
              Baja bauble.</p></tp:treatment-sec><tp:treatment-sec><!--Section generated to contain objects referenced in tp:taxon-treatment.--><fig id="F2" position="float" orientation="portrait"><object-id xmlns:xlink="http://www.w3.org/1999/xlink" content-type="doi" xlink:type="simple">10.3897/zookeys.1238.147762.figure2</object-id><object-id xmlns:xlink="http://www.w3.org/1999/xlink" content-type="arpha" xlink:type="simple">44B0A72B-04B0-51C1-885A-A740FB3EF4D6</object-id><label>Figure 2.</label><caption><p>Habitus of melanopline genera of Baja California <bold>A</bold><italic><tp:taxon-name><tp:taxon-name-part taxon-name-part-type="genus" reg="Psilotettix">Psilotettix</tp:taxon-name-part></tp:taxon-name></italic><bold>B</bold><italic><tp:taxon-name><tp:taxon-name-part taxon-name-part-type="genus" reg="Bajatettix">Bajatettix</tp:taxon-name-part></tp:taxon-name></italic><bold>C</bold><italic><tp:taxon-name><tp:taxon-name-part taxon-name-part-type="genus" reg="Ozmacris">Ozmacris</tp:taxon-name-part></tp:taxon-name></italic> showing brachypterous bicolored tegmina <bold>D</bold><italic><tp:taxon-name><tp:taxon-name-part taxon-name-part-type="genus" reg="Oedomerus">Oedomerus</tp:taxon-name-part></tp:taxon-name></italic><bold>E</bold><italic><tp:taxon-name><tp:taxon-name-part taxon-name-part-type="genus" reg="Barytettix">Barytettix</tp:taxon-name-part></tp:taxon-name></italic><bold>F</bold><italic><tp:taxon-name><tp:taxon-name-part taxon-name-part-type="genus" reg="Hesperotettix">Hesperotettix</tp:taxon-name-part></tp:taxon-name></italic><bold>G</bold><italic><tp:taxon-name><tp:taxon-name-part taxon-name-part-type="genus" reg="Aeoloplides">Aeoloplides</tp:taxon-name-part></tp:taxon-name></italic> showing macropterous tegmina <bold>H</bold><italic><tp:taxon-name><tp:taxon-name-part taxon-name-part-type="genus" reg="Oedaleonotus">Oedaleonotus</tp:taxon-name-part></tp:taxon-name></italic>.</p></caption><graphic xmlns:xlink="http://www.w3.org/1999/xlink" xlink:href="zookeys-1238-075_article-147762__-g002.jpg" position="float" orientation="portrait" xlink:type="simple" id="oo_1328602.jpg"><uri content-type="original_file" xlink:type="simple">https://binary.pensoft.net/fig/1328602</uri></graphic></fig><fig id="F3" position="float" orientation="portrait"><object-id xmlns:xlink="http://www.w3.org/1999/xlink" content-type="doi" xlink:type="simple">10.3897/zookeys.1238.147762.figure3</object-id><object-id xmlns:xlink="http://www.w3.org/1999/xlink" content-type="arpha" xlink:type="simple">A97D5157-53DF-50A4-BDB8-5CAE9D3FBB41</object-id><label>Figure 3.</label><caption><p>Anatomy of select melanoplines of Baja, California <bold>A</bold> tegmen of <italic><tp:taxon-name><tp:taxon-name-part taxon-name-part-type="genus" reg="Ozmacris">Ozmacris</tp:taxon-name-part><tp:taxon-name-part taxon-name-part-type="species" reg="peninsulae">peninsulae</tp:taxon-name-part></tp:taxon-name></italic><bold>B</bold> tegmen of <italic><tp:taxon-name><tp:taxon-name-part taxon-name-part-type="genus" reg="Barytettix">Barytettix</tp:taxon-name-part></tp:taxon-name></italic><bold>C</bold> pronotum dorsum of <italic><tp:taxon-name><tp:taxon-name-part taxon-name-part-type="genus" reg="Barytettix">Barytettix</tp:taxon-name-part></tp:taxon-name></italic><bold>D</bold> pronotum dorsum of <italic><tp:taxon-name><tp:taxon-name-part taxon-name-part-type="genus" reg="Oedomerus">Oedomerus</tp:taxon-name-part></tp:taxon-name></italic><bold>E</bold> pronotum dorsum of <italic><tp:taxon-name><tp:taxon-name-part taxon-name-part-type="genus" reg="Hesperotettix">Hesperotettix</tp:taxon-name-part></tp:taxon-name></italic><bold>F</bold> pronotum dorsum of <italic><tp:taxon-name><tp:taxon-name-part taxon-name-part-type="genus" reg="Aeoloplides">Aeoloplides</tp:taxon-name-part></tp:taxon-name></italic><bold>G</bold> cerci of <italic><tp:taxon-name><tp:taxon-name-part taxon-name-part-type="genus" reg="Bajatettix">Bajatettix</tp:taxon-name-part></tp:taxon-name></italic><bold>H</bold> cerci of <italic><tp:taxon-name><tp:taxon-name-part taxon-name-part-type="genus" reg="Ozmacris">Ozmacris</tp:taxon-name-part></tp:taxon-name></italic><bold>I</bold> cerci of <italic><tp:taxon-name><tp:taxon-name-part taxon-name-part-type="genus" reg="Oedaleonotus">Oedaleonotus</tp:taxon-name-part></tp:taxon-name></italic><bold>J</bold> cerci of <italic><tp:taxon-name><tp:taxon-name-part taxon-name-part-type="genus" reg="Barytettix">Barytettix</tp:taxon-name-part></tp:taxon-name></italic><bold>K</bold> cerci of <italic><tp:taxon-name><tp:taxon-name-part taxon-name-part-type="genus" reg="Aeoloplides">Aeoloplides</tp:taxon-name-part></tp:taxon-name></italic>.</p></caption><graphic xmlns:xlink="http://www.w3.org/1999/xlink" xlink:href="zookeys-1238-075_article-147762__-g003.jpg" position="float" orientation="portrait" xlink:type="simple" id="oo_1328603.jpg"><uri content-type="original_file" xlink:type="simple">https://binary.pensoft.net/fig/1328603</uri></graphic></fig><fig id="F6" position="float" orientation="portrait"><object-id xmlns:xlink="http://www.w3.org/1999/xlink" content-type="doi" xlink:type="simple">10.3897/zookeys.1238.147762.figure6</object-id><object-id xmlns:xlink="http://www.w3.org/1999/xlink" content-type="arpha" xlink:type="simple">1EB5C4C0-725D-5AD1-84ED-E93FCB421453</object-id><label>Figure 6.</label><caption><p>Males <bold>A</bold><italic><tp:taxon-name><tp:taxon-name-part taxon-name-part-type="genus" reg="Bajatettix">Bajatettix</tp:taxon-name-part><tp:taxon-name-part taxon-name-part-type="species" reg="cabopulmoensis">cabopulmoensis</tp:taxon-name-part></tp:taxon-name></italic><bold>B</bold><italic><tp:taxon-name><tp:taxon-name-part taxon-name-part-type="genus" reg="Ozmacris">Ozmacris</tp:taxon-name-part><tp:taxon-name-part taxon-name-part-type="species" reg="peninsulae">peninsulae</tp:taxon-name-part></tp:taxon-name></italic>. Produced by Joe MacGown.</p></caption><graphic xmlns:xlink="http://www.w3.org/1999/xlink" xlink:href="zookeys-1238-075_article-147762__-g006.jpg" position="float" orientation="portrait" xlink:type="simple" id="oo_1328606.jpg"><uri content-type="original_file" xlink:type="simple">https://binary.pensoft.net/fig/1328606</uri></graphic></fig><fig id="F9" position="float" orientation="portrait"><object-id xmlns:xlink="http://www.w3.org/1999/xlink" content-type="doi" xlink:type="simple">10.3897/zookeys.1238.147762.figure9</object-id><object-id xmlns:xlink="http://www.w3.org/1999/xlink" content-type="arpha" xlink:type="simple">BF3B6077-197F-5F38-9BD3-70ECD200D487</object-id><label>Figure 9.</label><caption><p>Female habitus of showing ovipositor valves <bold>A</bold><italic><tp:taxon-name><tp:taxon-name-part taxon-name-part-type="genus" reg="Bajatettix">Bajatettix</tp:taxon-name-part><tp:taxon-name-part taxon-name-part-type="species" reg="cabopulmoensis">cabopulmoensis</tp:taxon-name-part></tp:taxon-name></italic><bold>B</bold><italic><tp:taxon-name><tp:taxon-name-part taxon-name-part-type="genus" reg="Ozmacris">Ozmacris</tp:taxon-name-part><tp:taxon-name-part taxon-name-part-type="species" reg="peninsulae">peninsulae</tp:taxon-name-part></tp:taxon-name></italic>.</p></caption><graphic xmlns:xlink="http://www.w3.org/1999/xlink" xlink:href="zookeys-1238-075_article-147762__-g009.jpg" position="float" orientation="portrait" xlink:type="simple" id="oo_1328609.jpg"><uri content-type="original_file" xlink:type="simple">https://binary.pensoft.net/fig/1328609</uri></graphic></fig><fig id="F12" position="float" orientation="portrait"><object-id xmlns:xlink="http://www.w3.org/1999/xlink" content-type="doi" xlink:type="simple">10.3897/zookeys.1238.147762.figure12</object-id><object-id xmlns:xlink="http://www.w3.org/1999/xlink" content-type="arpha" xlink:type="simple">C7B7EC31-CF71-583C-ABFF-A289DEF88E4D</object-id><label>Figure 12.</label><caption><p><italic><tp:taxon-name><tp:taxon-name-part taxon-name-part-type="genus" reg="Ozmacris">Ozmacris</tp:taxon-name-part><tp:taxon-name-part taxon-name-part-type="species" reg="peninsulae">peninsulae</tp:taxon-name-part></tp:taxon-name></italic><bold>A</bold> dorsal view of male terminalia <bold>B</bold> lateral view of male terminalia <bold>C</bold> dorsal view of phallic complex <bold>D</bold> lateral view of phallic complex <bold>E</bold> dorsal view of aedeagus <bold>F</bold> lateral view of aedeagus <bold>G</bold> caudal view of the aedeagus <bold>H</bold> dorsal view of epiphallus <bold>I</bold> caudal view of epiphallus <bold>J</bold> habitus.</p></caption><graphic xmlns:xlink="http://www.w3.org/1999/xlink" xlink:href="zookeys-1238-075_article-147762__-g012.jpg" position="float" orientation="portrait" xlink:type="simple" id="oo_1328612.jpg"><uri content-type="original_file" xlink:type="simple">https://binary.pensoft.net/fig/1328612</uri></graphic></fig><fig id="F13" position="float" orientation="portrait"><object-id xmlns:xlink="http://www.w3.org/1999/xlink" content-type="doi" xlink:type="simple">10.3897/zookeys.1238.147762.figure13</object-id><object-id xmlns:xlink="http://www.w3.org/1999/xlink" content-type="arpha" xlink:type="simple">10056E0F-2D67-51CF-B5B6-2170635A4A50</object-id><label>Figure 13.</label><caption><p>Type specimen images of <italic><tp:taxon-name><tp:taxon-name-part taxon-name-part-type="genus" reg="Ozmacris">Ozmacris</tp:taxon-name-part><tp:taxon-name-part taxon-name-part-type="species" reg="peninsulae">peninsulae</tp:taxon-name-part></tp:taxon-name></italic><bold>A</bold> lateral habitus view <bold>B</bold> dorsal view of head and thorax <bold>C</bold> tegmina <bold>D</bold> lateral view of head and thorax <bold>E</bold> type labels.</p></caption><graphic xmlns:xlink="http://www.w3.org/1999/xlink" xlink:href="zookeys-1238-075_article-147762__-g013.jpg" position="float" orientation="portrait" xlink:type="simple" id="oo_1328613.jpg"><uri content-type="original_file" xlink:type="simple">https://binary.pensoft.net/fig/1328613</uri></graphic></fig><fig id="F14" position="float" orientation="portrait"><object-id xmlns:xlink="http://www.w3.org/1999/xlink" content-type="doi" xlink:type="simple">10.3897/zookeys.1238.147762.figure14</object-id><object-id xmlns:xlink="http://www.w3.org/1999/xlink" content-type="arpha" xlink:type="simple">EE58C1B6-1968-5A5C-9B15-A8DBEA1DF7F1</object-id><label>Figure 14.</label><caption><p><italic><tp:taxon-name><tp:taxon-name-part taxon-name-part-type="genus" reg="Ozmacris">Ozmacris</tp:taxon-name-part></tp:taxon-name></italic> images from iNaturalist <bold>A</bold> male in dorsolateral view <bold>B</bold> female in lateral view <bold>C</bold> another female in lateral view <bold>D</bold> group image showing multiple individuals—white arrows indicate <italic><tp:taxon-name><tp:taxon-name-part taxon-name-part-type="genus" reg="Ozmacris">Ozmacris</tp:taxon-name-part></tp:taxon-name></italic> specimens while the central individual is likely part of the <italic><tp:taxon-name><tp:taxon-name-part taxon-name-part-type="genus" reg="Melanoplus">Melanoplus</tp:taxon-name-part><tp:taxon-name-part taxon-name-part-type="species" reg="aridus">aridus</tp:taxon-name-part></tp:taxon-name></italic> group. Photo credits: Alvero San Jose Elizundia (<bold>A</bold>), Lauren Harter (<bold>B</bold>), Damon Tighe (<bold>C, D</bold>).</p></caption><graphic xmlns:xlink="http://www.w3.org/1999/xlink" xlink:href="zookeys-1238-075_article-147762__-g014.jpg" position="float" orientation="portrait" xlink:type="simple" id="oo_1328614.jpg"><uri content-type="original_file" xlink:type="simple">https://binary.pensoft.net/fig/1328614</uri></graphic></fig><fig id="F15" position="float" orientation="portrait"><object-id xmlns:xlink="http://www.w3.org/1999/xlink" content-type="doi" xlink:type="simple">10.3897/zookeys.1238.147762.figure15</object-id><object-id xmlns:xlink="http://www.w3.org/1999/xlink" content-type="arpha" xlink:type="simple">7741D58E-CABD-54CF-95A1-16711F1D6ECA</object-id><label>Figure 15.</label><caption><p><italic><tp:taxon-name><tp:taxon-name-part taxon-name-part-type="genus" reg="Ozmacris">Ozmacris</tp:taxon-name-part></tp:taxon-name></italic> image form iNaturalist <bold>A</bold> female in dorsal view <bold>B</bold> female in dorso-lateral view <bold>C</bold> female in antero-dorsal view <bold>D</bold> male is dorso-lateral view. Photo credits: Dan Fitzgerald (<bold>A</bold>), Demente Villegas (<bold>B</bold>), Lauren Harter (<bold>C</bold>), Tania Perez Fiol (<bold>D</bold>).</p></caption><graphic xmlns:xlink="http://www.w3.org/1999/xlink" xlink:href="zookeys-1238-075_article-147762__-g015.jpg" position="float" orientation="portrait" xlink:type="simple" id="oo_1328615.jpg"><uri content-type="original_file" xlink:type="simple">https://binary.pensoft.net/fig/1328615</uri></graphic></fig><fig id="F16" position="float" orientation="portrait"><object-id xmlns:xlink="http://www.w3.org/1999/xlink" content-type="doi" xlink:type="simple">10.3897/zookeys.1238.147762.figure16</object-id><object-id xmlns:xlink="http://www.w3.org/1999/xlink" content-type="arpha" xlink:type="simple">AA3A543B-B04B-5A5D-8C6B-5D43525AC11C</object-id><label>Figure 16.</label><caption><p>Distribution of <italic><tp:taxon-name><tp:taxon-name-part taxon-name-part-type="genus" reg="Ozmacris">Ozmacris</tp:taxon-name-part><tp:taxon-name-part taxon-name-part-type="species" reg="peninsulae">peninsulae</tp:taxon-name-part></tp:taxon-name></italic>.</p></caption><graphic xmlns:xlink="http://www.w3.org/1999/xlink" xlink:href="zookeys-1238-075_article-147762__-g016.jpg" position="float" orientation="portrait" xlink:type="simple" id="oo_1328616.jpg"><uri content-type="original_file" xlink:type="simple">https://binary.pensoft.net/fig/1328616</uri></graphic></fig></tp:treatment-sec><ref-list><ref id="B23"><mixed-citation xmlns:xlink="http://www.w3.org/1999/xlink" xlink:type="simple"><person-group><name name-style="western"><surname>Rehn</surname><given-names>JAG</given-names></name><name name-style="western"><surname>Hebard</surname><given-names>M</given-names></name></person-group> (<year>1912</year>) <article-title>Fixation of single type (lectotype) specimens of American <tp:taxon-name><tp:taxon-name-part taxon-name-part-type="order">Orthoptera</tp:taxon-name-part></tp:taxon-name>. Section I.</article-title><source>Proceedings of the Academy of Natural Sciences, Philadelphia</source><volume>64</volume>(<issue>1</issue>): <fpage>60</fpage>–<lpage>128</lpage>.</mixed-citation></ref><ref id="B22"><mixed-citation xmlns:xlink="http://www.w3.org/1999/xlink" xlink:type="simple"><person-group><name name-style="western"><surname>Otte</surname><given-names>D</given-names></name><name name-style="western"><surname>Cohn</surname><given-names>TJ</given-names></name></person-group> (<year>2002</year>) Review of the genus <italic><tp:taxon-name><tp:taxon-name-part taxon-name-part-type="genus">Sinaloa</tp:taxon-name-part></tp:taxon-name></italic> (<tp:taxon-name><tp:taxon-name-part taxon-name-part-type="family">Acrididae</tp:taxon-name-part></tp:taxon-name>: <tp:taxon-name><tp:taxon-name-part taxon-name-part-type="subfamily">Melanoplinae</tp:taxon-name-part></tp:taxon-name>): syntopy and allopatry in the lowlands of western Mexico. Journal of <tp:taxon-name><tp:taxon-name-part taxon-name-part-type="order">Orthoptera</tp:taxon-name-part></tp:taxon-name> Research 11(2): 135–155. <ext-link xlink:href="10.1665/1082-6467(2002)011%5B0135:ROTGSA%5D2.0.CO;2" ext-link-type="doi" xlink:type="simple">https://doi.org/10.1665/1082-6467(2002)011[0135:ROTGSA]2.0.CO;2</ext-link></mixed-citation></ref><ref id="B4"><mixed-citation xmlns:xlink="http://www.w3.org/1999/xlink" xlink:type="simple"><person-group><name name-style="western"><surname>Bruner</surname><given-names>L</given-names></name></person-group> (<year>1908</year>) <article-title><tp:taxon-name><tp:taxon-name-part taxon-name-part-type="order">Orthoptera</tp:taxon-name-part></tp:taxon-name>. The <tp:taxon-name><tp:taxon-name-part taxon-name-part-type="family">Acrididae</tp:taxon-name-part></tp:taxon-name>.</article-title><source>Biologia Centrali-Americana</source><volume>2</volume>: <fpage>249</fpage>–<lpage>342</lpage>.</mixed-citation></ref><ref id="B15"><mixed-citation xmlns:xlink="http://www.w3.org/1999/xlink" xlink:type="simple"><person-group><name name-style="western"><surname>Hebard</surname><given-names>M</given-names></name></person-group> (<year>1925</year>) <article-title><tp:taxon-name><tp:taxon-name-part taxon-name-part-type="order">Dermaptera</tp:taxon-name-part></tp:taxon-name> and <tp:taxon-name><tp:taxon-name-part taxon-name-part-type="order">Orthoptera</tp:taxon-name-part></tp:taxon-name> from the state of <tp:taxon-name><tp:taxon-name-part taxon-name-part-type="genus">Sinaloa</tp:taxon-name-part></tp:taxon-name>, Mexico. Part II saltatorial <tp:taxon-name><tp:taxon-name-part taxon-name-part-type="order">Orthoptera</tp:taxon-name-part></tp:taxon-name>.</article-title><source>Transactions of the American Entomological Society</source><volume>51</volume>: <fpage>265</fpage>–<lpage>310</lpage>.</mixed-citation></ref><ref id="B21"><mixed-citation xmlns:xlink="http://www.w3.org/1999/xlink" xlink:type="simple"><person-group><name name-style="western"><surname>Otte</surname><given-names>D</given-names></name></person-group> (<year>1995</year>) <source><tp:taxon-name><tp:taxon-name-part taxon-name-part-type="order">Orthoptera</tp:taxon-name-part></tp:taxon-name> Species File 4. Grasshoppers [<tp:taxon-name><tp:taxon-name-part taxon-name-part-type="infraorder">Acridomorpha</tp:taxon-name-part></tp:taxon-name>] C.</source><publisher-name>The Orthopterists’ Society and the Academy of Natural Sciences of Philadelphia</publisher-name>, <publisher-loc>Philadelphia, PA</publisher-loc>, <size units="page">518 pp</size>.</mixed-citation></ref></ref-list></tp:taxon-treatment>
